# Supplementary material for: Developing and validating the Nursing Cultural Competence Scale in Taiwan
Source: PLoS One. 2019 Aug 13;14(8):e0220944. doi: 10.1371/journal.pone.0220944 (PMC6692013; doi:10.1371/journal.pone.0220944)
Supplement: S5 File — (XLSX) [file pone.0220944.s005.xlsx]

## Sheet: 工作表1
ID	C1	C2	C3	C4	C5	C6	C7	C8	C9	C10	C11	C12	C13	C14	C15	C16	C17	C18	C19	age	Marital Status	Education	working as nurses (year)	working as nurses (month)	Clinical Ladder System	Department	caring for foreigners
1	0	0	0	0	0	1	0	1	1	0	0	3	3	3	3	3	3	3	3	22	2	1	1	7	2	2	1
2	1	0	0	0	2	1	1	2	2	1	1	1	2	1	0	0	1	0	0	30	2	2	5	0	3	4	0
3	1	0	0	0	1	3	2	1	1	0	0	2	1	1	2	3	2	2	3	28	2	2	3	0	2	4	1
4	2	0	2	2	2	3	2	2	3	3	3	3	3	3	3	3	3	2	3	23	2	1	2	7	2	4	0
5	2	3	2	0	1	3	2	3	1	3	2	3	1	2	3	1	1	1	1	28	2	2	6	0	3	4	1
6	3	0	3	1	1	3	3	4	2	3	3	3	3	3	3	3	3	3	3	29	2	2	6	10	3	4	0
7	1	2	1	2	1	3	0	1	3	2	3	3	1	0	0	1	2	2	2	22	2	1	2	6	2	4	1
8	1	3	3	3	3	3	0	2	2	4	3	3	2	4	3	3	2	0	0	40	3	2	23	5	5	4	1
9	1	3	1	3	1	3	1	1	2	3	2	3	2	3	2	4	3	2	2	22	2	1	1	8	2	4	1
10	0	1	1	2	1	2	0	2	2	0	3	3	2	3	1	0	3	1	2	41	1	2	19	7	5	4	1
11	2	2	3	2	2	3	3	2	3	3	2	3	2	3	2	3	3	2	2	52	2	3	28	11	5	4	1
12	2	0	1	1	1	3	3	2	1	1	2	2	1	2	2	2	1	1	1	22	2	1	2	6	2	4	0
13	3	2	2	2	3	2	3	3	3	4	2	2	1	2	2	3	3	1	1	25	2	1	4	5	3	4	1
14	2	3	2	0	1	4	2	3	3	3	4	3	2	4	4	4	4	2	2	35	2	2	10	1	2	4	1
15	3	2	3	0	3	4	3	1	2	3	2	2	0	3	3	3	0	0	0	24	2	1	3	8	2	4	1
16	2	2	2	2	2	2	2	2	2	2	2	2	2	2	2	2	2	2	2	35	2	2	10	0	0	4	1
17	0	3	2	0	0	1	1	1	3	3	3	3	3	3	4	4	4	0	0	43	1	2	22	3	5	6	1
18	2	1	2	2	2	3	1	0	3	3	1	3	2	3	3	2	2	2	2	53	1	2	34	9	0	6	1
19	2	2	2	2	2	2	2	2	2	2	2	2	2	2	2	2	2	2	2	34	2	2	13	5	3	6	0
20	0	2	0	0	0	4	0	1	1	1	0	2	0	3	3	3	3	0	0	36	1	2	12	11	3	6	0
21	3	1	1	3	2	2	1	4	4	4	3	3	3	1	0	4	1	1	0	28	1	2	5	7	3	6	1
22	1	3	3	3	1	3	1	1	3	3	3	3	2	3	3	4	3	3	1	28	1	2	7	2	3	6	1
23	2	2	2	2	2	2	2	2	2	2	2	2	2	2	2	2	2	2	2	26	1	2	2	10	2	6	1
24	1	0	1	0	0	1	0	2	3	3	3	3	3	4	3	4	4	1	0	29	1	2	7	9	3	6	0
25	0	1	1	0	1	3	3	2	3	3	2	3	1	4	4	2	2	0	0	28	2	2	7	9	3	6	1
26	1	1	3	2	1	4	1	1	3	3	2	2	1	3	3	3	1	0	2	23	2	1	2	7	2	6	1
27	1	1	1	2	1	2	1	0	2	2	2	2	2	2	2	2	2	2	2	24	2	1	3	8	2	6	1
28	0	1	1	1	1	1	1	1	1	1	1	1	1	1	1	1	1	1	1	24	2	2	1	1	2	6	1
29	0	0	0	0	0	1	1	1	1	2	1	2	2	2	2	2	2	0	0	25	2	2	1	10	2	6	1
30	1	2	2	2	2	2	2	2	1	2	2	2	2	2	2	2	2	2	2	24	2	2	0	0	2	6	1
31	2	4	2	0	3	4	2	2	2	3	2	2	3	3	3	2	2	2	2	24	2	2	1	9	2	6	1
32	0	0	0	0	0	1	0	3	4	3	3	4	3	3	3	3	2	1	2	31	2	2	8	0	2	6	1
33	1	0	4	1	1	2	0	4	2	3	2	3	2	4	4	4	3	2	2	24	2	1	1	4	2	6	1
34	2	0	2	0	2	1	2	2	3	3	2	3	3	2	2	1	3	1	1	23	2	2	1	8	2	6	0
35	2	3	4	1	2	2	2	1	2	3	3	4	4	4	4	4	4	4	4	23	2	2	1	2	2	6	1
36	3	3	3	3	2	3	3	3	4	3	3	3	3	3	3	4	4	3	3	23	2	2	1	2	2	6	1
37	1	0	0	0	2	1	1	2	2	1	1	1	2	1	0	0	1	0	0	22	2	1	1	7	2	2	1
38	3	3	3	3	3	3	3	3	3	3	3	3	3	3	2	3	3	3	3	24	2	2	1	2	2	6	1
39	3	3	4	1	2	2	3	3	4	3	3	3	3	4	3	3	3	3	1	44	1	1	24	10	4	6	1
40	2	2	3	2	3	3	3	3	3	3	3	3	3	3	3	3	2	3	3	24	2	2	1	7	2	2	0
41	2	3	2	0	1	4	3	2	3	2	2	2	1	2	3	3	2	2	2	27	2	2	5	7	2	6	1
42	1	0	1	1	1	1	2	0	2	2	2	3	3	3	3	3	3	3	2	26	2	2	4	0	3	6	1
43	2	2	3	2	1	3	2	0	2	2	2	1	2	3	3	4	2	2	1	33	2	2	9	9	3	6	1
44	0	1	0	1	1	4	0	2	2	3	2	3	3	3	3	3	3	2	2	25	2	1	4	5	2	6	0
45	1	2	3	0	3	2	2	2	1	2	2	3	2	3	3	4	2	2	2	28	2	2	7	9	3	6	1
46	3	4	1	2	1	2	1	2	2	2	2	2	2	2	1	0	1	1	0	48	2	3	28	0	5	6	1
47	3	3	2	2	1	1	1	3	4	3	3	3	4	4	3	4	4	3	2	52	1	3	33	0	4	6	1
48	1	0	0	1	1	1	1	3	2	1	2	3	1	2	3	3	1	2	1	38	1	2	1	11	2	6	1
49	1	2	2	0	1	2	1	2	2	3	2	2	2	2	2	3	1	0	0	40	2	1	17	8	3	6	1
50	3	3	4	3	4	4	4	3	3	3	2	3	2	3	3	3	3	3	2	26	2	2	1	8	2	6	1
51	2	3	2	0	0	1	3	2	3	1	2	4	0	4	2	4	4	4	4	22	2	1	0	0	2	6	1
52	0	1	0	0	0	0	0	2	1	1	1	1	1	0	0	2	1	1	1	23	2	1	1	5	2	6	0
53	1	1	1	1	1	2	1	3	4	3	3	3	3	3	3	3	3	3	2	46	2	2	24	8	4	6	1
54	3	0	0	0	1	1	2	3	4	4	4	3	3	4	4	4	3	3	3	33	2	2	9	10	4	6	1
55	2	3	2	2	0	1	2	2	2	2	2	2	2	2	2	2	2	2	2	44	2	2	23	0	3	6	1
56	2	3	3	2	2	3	3	3	3	2	3	2	2	3	3	3	2	2	2	49	1	2	27	0	4	6	1
57	2	4	4	3	3	4	4	4	4	3	2	2	2	3	3	3	3	1	1	23	2	1	2	6	2	6	1
58	2	1	2	1	3	4	3	2	2	2	2	2	2	2	2	2	3	3	2	25	2	2	2	0	2	6	1
59	0	1	1	1	1	2	0	0	2	3	2	2	2	3	3	3	2	2	2	24	2	2	1	11	2	6	1
60	3	2	3	4	2	4	3	2	2	2	2	2	2	3	2	3	2	2	2	38	1	2	3	0	2	6	1
61	3	3	3	2	1	1	1	3	2	3	3	3	3	3	3	3	3	3	3	25	2	2	3	10	3	6	1
62	0	2	2	0	0	0	0	2	2	2	2	3	3	3	3	3	3	1	1	25	2	2	2	9	2	6	1
63	2	2	2	2	2	3	3	2	3	3	3	3	3	3	2	3	4	3	3	23	2	2	1	11	2	2	1
64	1	2	3	3	2	3	3	4	3	3	2	4	3	3	3	3	4	4	3	25	2	2	3	0	3	6	1
65	0	0	0	1	1	0	1	2	2	2	2	2	2	3	3	2	3	2	2	21	2	1	1	8	2	6	1
66	0	0	0	0	2	3	2	2	2	3	2	2	3	3	3	4	3	2	2	23	2	2	1	10	2	6	1
67	1	3	3	2	1	2	3	3	3	3	2	3	3	4	4	3	2	1	1	35	1	1	11	0	4	6	1
68	1	0	1	1	3	2	2	3	3	3	2	2	2	2	2	3	2	1	1	26	2	2	4	10	2	6	1
69	1	1	1	1	1	1	2	3	3	3	3	3	3	3	3	2	2	2	2	40	1	2	16	1	0	1	0
70	1	2	1	2	2	2	1	2	3	3	3	2	3	3	3	3	3	1	1	36	2	2	12	6	4	1	1
71	0	0	1	1	1	1	1	2	2	2	2	3	2	3	3	2	2	1	1	23	2	1	3	8	2	1	1
72	3	3	3	0	1	1	1	3	3	2	2	4	2	4	4	4	3	3	0	26	2	2	3	8	2	1	1
73	1	2	3	1	2	2	2	2	2	2	2	2	2	3	3	3	3	2	2	23	2	1	3	8	2	1	1
74	2	2	2	1	0	1	2	2	2	2	2	2	2	1	2	1	0	0	0	21	2	1	1	8	2	1	1
75	0	0	1	0	1	2	1	2	2	2	2	2	1	3	3	3	3	3	2	25	2	2	1	5	2	1	1
76	1	1	3	1	1	3	0	3	3	4	4	3	3	1	1	1	2	1	1	33	1	2	10	0	2	1	1
77	0	0	0	0	1	1	1	0	0	0	0	3	1	1	2	1	1	0	0	33	2	1	13	9	3	1	1
78	1	0	0	0	1	3	1	1	1	2	2	1	1	2	2	2	2	1	1	23	1	1	2	7	2	1	1
79	0	3	0	0	1	2	1	2	2	1	1	1	1	3	3	3	3	2	1	30	2	2	7	6	3	1	1
80	1	1	1	1	1	1	1	1	2	2	1	3	2	2	2	1	0	0	0	40	1	1	17	0	3	1	1
81	3	3	3	2	3	3	3	3	3	3	2	2	2	3	3	3	2	1	1	50	1	2	25	9	5	1	1
82	0	0	0	0	0	1	2	2	2	2	2	2	2	3	3	3	2	2	0	33	2	2	10	6	4	1	1
83	3	3	3	3	2	3	2	3	3	3	2	2	2	3	3	2	2	3	1	47	1	2	20	0	4	1	1
84	1	1	3	1	1	2	2	3	3	3	3	3	3	3	3	3	3	3	3	33	2	1	11	8	3	1	1
85	0	1	0	1	0	2	0	1	2	2	1	2	1	2	2	2	0	0	0	23	2	2	1	7	2	1	1
86	2	2	3	2	2	2	2	2	2	2	2	2	2	2	2	2	2	2	2	23	2	1	2	8	2	1	1
87	2	1	1	0	1	0	2	4	4	4	3	2	3	2	2	2	2	2	2	35	1	2	13	6	3	1	1
88	3	2	0	1	1	2	1	3	2	2	1	3	1	0	3	0	0	0	0	46	2	2	22	5	3	1	1
89	1	0	0	0	0	1	0	2	3	2	1	2	1	2	2	2	2	2	1	55	1	5	35	5	0	3	1
90	2	3	2	2	1	3	3	2	2	1	3	3	2	3	3	3	3	3	3	47	2	2	25	3	3	2	1
91	1	1	2	0	0	4	1	4	4	3	1	3	2	1	2	0	1	0	0	53	1	2	33	1	4	2	1
92	0	0	0	1	0	1	0	1	1	1	1	0	2	2	3	3	3	3	3	23	2	1	1	3	1	2	1
93	3	3	3	2	3	3	3	2	2	2	3	3	2	4	3	3	3	2	2	25	2	2	1	8	1	2	1
94	2	3	4	0	1	3	2	0	2	3	2	3	1	2	1	1	0	0	0	25	2	2	2	7	2	2	1
95	0	0	1	0	2	2	1	1	1	1	1	1	1	2	2	2	1	1	1	26	2	2	3	0	2	2	1
96	1	1	1	3	1	3	1	3	3	3	3	3	3	3	3	3	3	3	2	50	1	1	29	6	4	2	1
97	2	2	2	2	2	2	0	2	3	2	2	3	2	3	3	3	3	0	0	23	2	1	2	8	2	2	1
98	2	3	3	2	2	3	3	2	2	2	2	2	2	2	2	2	2	2	2	25	2	2	2	8	2	2	1
99	4	4	2	2	4	3	3	1	2	2	2	4	3	4	4	4	2	0	0	24	2	1	4	8	2	2	1
100	3	3	1	0	1	2	2	2	4	3	2	2	2	4	4	4	4	4	4	34	2	2	14	0	3	2	1
101	2	2	2	2	2	2	2	2	2	2	2	2	2	2	2	2	2	2	2	25	2	2	2	6	2	2	1
102	3	1	3	3	3	4	3	3	3	3	2	3	3	3	3	3	3	3	2	25	2	2	3	1	2	2	1
103	3	3	4	3	2	3	2	1	2	2	2	3	2	2	3	3	2	1	1	23	2	1	1	9	2	2	1
104	0	0	0	0	2	1	0	3	0	3	1	1	3	4	4	1	1	1	2	25	2	2	2	1	2	2	1
105	4	3	0	0	1	1	1	2	3	3	1	3	1	4	4	4	2	2	1	24	2	2	2	7	2	2	1
106	3	3	2	3	2	3	2	4	3	4	3	3	2	4	3	2	1	0	0	22	1	1	1	0	2	2	0
107	2	2	1	1	1	2	2	2	3	2	2	3	2	4	4	4	4	2	2	24	1	1	4	0	2	2	1
108	1	0	1	0	2	3	0	1	1	1	0	0	0	2	4	3	1	1	0	27	2	2	5	8	3	2	1
109	2	2	4	2	2	1	0	2	3	3	2	3	3	2	2	4	2	1	2	24	2	2	1	11	0	2	1
110	1	1	2	1	1	3	1	3	3	3	2	3	2	3	3	3	1	1	1	29	1	2	7	10	3	2	1
111	0	0	1	3	2	2	1	2	2	2	1	2	1	3	3	1	0	0	0	27	2	2	5	10	2	2	1
112	2	1	1	2	1	3	3	3	3	4	4	4	2	3	3	4	3	3	3	25	2	2	5	4	3	2	1
113	0	1	0	2	1	2	0	3	4	3	2	3	2	3	3	3	3	3	2	40	2	2	16	10	4	2	1
114	3	3	2	3	3	2	2	3	3	3	2	3	2	3	3	3	3	3	3	25	2	2	2	8	2	2	1
115	1	0	0	3	1	3	3	3	3	3	3	3	3	3	3	3	3	3	3	32	1	2	2	0	2	2	1
116	2	2	2	0	1	2	1	2	2	2	1	2	2	2	2	2	2	2	2	44	2	2	16	9	3	4	1
117	1	0	1	0	0	1	0	1	1	2	2	3	2	2	2	3	2	2	2	21	2	1	1	8	2	4	0
118	1	1	1	1	1	2	0	2	2	2	1	2	2	2	2	2	2	2	2	48	2	2	24	0	3	4	1
119	1	2	3	1	0	1	1	3	0	1	3	3	3	3	3	3	1	1	3	24	2	1	3	7	2	4	0
120	1	1	1	0	0	2	1	2	2	2	2	2	2	2	2	1	1	1	1	47	1	1	25	9	4	4	1
121	2	1	2	0	1	1	1	2	0	1	0	1	1	3	2	1	1	1	0	44	1	1	22	6	2	1	1
122	2	0	0	2	0	1	1	2	0	0	1	2	1	3	3	2	2	2	1	26	2	2	3	4	2	3	1
123	2	1	2	0	0	2	1	2	1	3	2	1	1	2	1	1	2	1	1	27	2	2	4	7	2	3	1
124	1	2	0	1	1	3	0	3	3	3	3	4	3	4	4	4	2	3	2	27	2	2	4	0	2	3	1
125	1	3	3	0	1	2	2	1	2	2	2	3	2	2	2	3	0	0	0	24	2	2	1	11	2	3	1
126	0	3	2	3	2	3	0	2	3	3	2	3	2	3	3	2	3	4	2	34	2	2	6	0	3	3	1
127	2	2	3	3	3	4	3	3	3	3	3	3	2	3	3	3	3	3	2	26	2	2	5	7	3	3	1
128	1	2	0	0	1	2	0	0	1	1	1	1	1	3	3	3	2	0	0	33	2	1	5	0	2	3	1
129	2	2	2	1	2	1	1	0	2	2	2	2	2	2	2	2	2	2	2	26	1	1	5	0	2	3	1
130	1	2	1	3	1	4	1	1	2	2	3	2	2	2	1	2	2	1	1	39	2	2	10	0	4	3	1
131	1	1	1	0	2	1	2	2	2	3	2	3	2	3	2	3	3	2	0	38	1	2	17	0	4	3	1
132	3	3	3	4	3	4	4	3	3	3	3	3	3	3	3	3	3	3	3	42	1	2	19	5	4	3	1
133	1	2	2	1	1	3	2	3	3	3	3	4	3	2	4	2	3	2	2	24	2	2	2	8	2	3	1
134	2	1	3	2	1	1	0	1	3	3	2	2	2	3	3	2	4	0	0	23	2	2	1	11	2	3	1
135	3	3	4	0	1	1	1	2	2	2	2	0	1	3	4	3	1	1	1	21	2	1	1	7	2	3	1
136	1	0	1	2	1	1	0	3	3	2	1	3	2	4	3	1	2	0	0	49	1	3	27	0	4	3	1
137	2	2	1	1	2	2	2	2	1	1	1	2	1	2	2	2	2	2	2	49	2	2	24	5	4	3	1
138	1	2	0	2	1	1	2	2	2	1	2	2	2	3	3	3	3	2	2	27	2	2	3	8	2	3	1
139	3	3	3	0	1	2	3	1	2	3	3	3	2	3	3	3	3	3	3	32	1	2	9	5	3	3	1
140	0	0	0	1	1	1	1	1	1	1	1	2	1	3	3	1	1	0	1	27	2	2	4	8	3	3	1
141	2	2	2	1	2	2	3	1	2	2	2	2	2	3	3	3	3	2	1	25	2	1	5	0	3	3	1
142	2	3	2	2	1	2	1	1	2	2	1	2	1	1	1	0	0	0	0	58	2	1	30	10	2	7	1
143	2	0	0	0	0	0	1	1	2	2	2	2	2	2	2	1	1	1	0	55	1	1	30	0	2	3	0
144	2	3	0	2	0	2	1	1	2	2	2	2	2	2	2	1	1	1	0	55	2	1	30	0	0	3	0
145	1	1	1	1	0	0	0	2	2	2	1	2	0	2	0	2	2	2	2	53	1	1	34	9	1	3	1
146	3	3	2	2	2	2	0	1	2	1	2	2	0	0	0	2	2	1	1	47	1	1	24	6	3	3	1
147	2	0	0	0	0	0	0	2	1	1	1	0	0	0	0	2	2	1	1	43	1	1	20	9	4	3	1
148	3	3	3	2	2	3	3	2	2	2	2	3	2	3	2	1	0	0	0	40	1	1	20	0	1	3	1
149	3	3	3	2	3	3	3	2	3	2	2	2	2	2	2	2	2	2	2	50	1	5	20	0	4	3	0
150	2	2	2	2	2	2	2	2	2	2	2	2	2	2	2	2	2	0	0	36	3	1	8	0	3	3	1
151	3	2	2	2	3	3	3	3	3	2	2	2	3	2	4	2	3	2	3	40	1	1	30	0	4	3	1
152	3	1	1	0	0	1	1	2	1	1	1	2	1	3	3	3	4	3	3	25	2	2	5	0	2	3	1
153	3	2	3	3	1	3	4	3	2	4	3	2	3	3	3	2	3	1	0	50	1	1	30	0	3	3	0
154	1	0	0	2	0	1	0	2	2	2	2	2	2	1	2	2	2	2	0	42	1	1	16	0	2	3	1
155	2	0	0	0	1	3	1	3	3	2	1	3	2	3	3	3	3	2	1	25	2	2	2	0	2	3	1
156	2	3	2	2	2	3	3	3	3	2	2	2	3	3	3	3	3	3	3	51	2	1	31	0	4	3	1
157	0	3	2	1	1	3	2	2	3	2	2	3	2	2	3	3	3	3	2	50	1	2	20	9	5	3	1
158	1	3	1	3	0	3	2	1	3	3	3	3	3	3	3	1	3	1	1	54	1	2	32	9	4	4	0
159	4	4	4	4	0	4	4	2	2	2	2	2	2	2	2	2	3	2	2	27	2	2	1	0	2	3	1
160	1	1	0	0	0	0	0	0	3	3	3	3	3	3	4	4	4	2	1	38	1	1	0	0	2	3	1
161	0	0	0	0	0	0	0	0	0	0	0	0	0	2	0	0	3	2	0	0	2	2	0	0	2	3	1
162	0	1	0	0	0	2	2	2	2	4	2	2	2	0	0	0	0	0	0	50	1	1	30	0	1	3	1
163	1	3	2	2	2	2	3	1	2	2	2	2	2	2	3	3	2	0	0	40	1	2	17	0	4	1	1
164	1	2	2	3	1	1	0	2	2	3	2	3	2	3	3	3	2	2	2	29	2	2	5	10	2	1	1
165	1	3	3	0	2	3	1	2	3	2	2	2	2	2	2	2	2	0	0	24	2	2	5	10	2	1	1
166	3	3	3	2	2	3	1	3	2	2	2	2	2	2	2	2	2	2	2	29	2	2	6	0	2	1	1
167	2	3	3	3	2	2	2	3	3	3	3	3	3	3	3	3	2	2	2	27	2	2	5	9	2	1	1
168	1	1	1	1	1	2	1	2	2	2	2	2	2	2	2	2	1	1	1	27	1	2	4	6	2	1	1
169	1	0	0	0	1	2	1	2	2	2	2	3	1	2	2	2	2	2	2	30	2	1	8	0	2	1	1
170	3	3	3	1	3	3	3	3	3	3	3	3	3	3	3	3	3	4	2	30	2	2	6	7	4	1	1
171	1	1	1	1	1	2	1	3	3	3	3	3	3	2	3	3	2	2	1	34	1	2	10	0	3	1	1
172	1	3	2	3	1	3	1	3	3	3	3	3	3	4	3	3	3	3	1	43	1	3	20	9	4	1	1
173	1	1	0	1	0	1	0	1	2	1	1	2	1	1	2	2	2	1	1	23	2	1	1	8	2	1	1
174	1	3	1	3	0	1	0	3	3	3	1	3	3	3	1	1	3	3	3	31	2	2	9	0	3	1	1
175	2	2	1	2	2	2	2	2	2	2	2	3	3	3	3	3	3	1	1	39	2	2	20	4	3	1	1
176	2	3	2	2	2	3	2	3	0	1	1	2	1	2	2	2	2	2	2	35	2	2	12	0	4	1	1
177	3	3	3	2	2	2	2	3	3	3	3	2	2	2	3	3	4	3	3	22	2	1	1	8	2	1	1
178	2	2	0	2	1	3	1	2	2	2	2	3	2	3	3	3	1	1	1	24	2	1	3	7	2	1	1
179	1	2	2	0	0	2	2	3	3	3	3	3	3	3	3	3	3	3	3	23	2	1	2	7	2	1	1
180	3	3	3	2	2	3	2	4	3	3	3	3	3	3	4	4	3	3	3	25	2	1	4	7	2	1	1
181	3	3	4	2	2	3	3	3	3	3	3	3	3	4	4	4	4	4	3	24	2	2	1	11	2	1	1
182	0	1	1	1	0	2	1	0	2	3	3	3	3	4	4	3	3	0	0	46	2	2	25	0	4	1	1
183	1	0	3	4	1	3	1	3	4	2	3	4	2	4	4	4	1	1	0	24	2	1	4	4	2	1	1
184	1	1	1	1	2	2	0	3	3	3	3	3	3	4	3	3	3	3	2	38	1	2	17	3	4	1	1
185	4	4	4	4	3	4	4	3	3	3	4	3	3	4	4	4	4	4	4	49	1	2	27	6	4	1	1
186	2	1	1	1	2	3	2	1	3	1	0	2	0	2	2	3	2	2	2	38	1	2	19	0	3	1	1
187	2	3	3	3	3	4	3	2	3	3	3	3	3	3	4	4	2	3	3	24	2	1	3	8	2	1	1
188	1	3	3	3	2	2	3	3	3	3	2	3	2	3	3	2	2	2	2	39	1	1	15	0	3	1	0
189	3	2	3	3	3	4	2	3	3	3	3	3	2	3	3	3	1	2	2	29	1	2	7	8	3	1	1
190	1	0	3	3	1	3	1	2	3	4	2	3	3	3	3	3	0	1	1	40	1	1	19	8	3	1	1
191	2	0	3	0	1	1	1	1	2	3	2	3	3	3	3	3	3	2	2	26	2	2	3	6	2	1	1
192	1	4	1	1	1	4	1	2	2	4	2	4	4	4	1	2	4	2	3	47	1	3	26	6	5	4	1
193	1	1	0	0	1	0	1	0	3	2	0	3	1	2	1	1	1	1	1	46	1	1	25	10	4	4	1
194	0	1	1	0	1	2	2	2	2	2	2	3	3	3	3	3	3	3	3	24	2	2	1	7	2	4	1
195	1	2	2	0	0	2	2	1	1	1	1	2	2	2	2	2	1	2	2	25	2	2	3	4	2	4	1
196	2	2	2	2	1	1	1	3	3	3	3	3	3	3	3	3	3	2	2	38	2	1	17	0	3	4	1
197	3	3	4	3	2	3	4	2	3	2	4	4	4	4	4	4	4	3	3	29	2	2	6	0	3	4	1
198	0	0	0	0	1	1	2	2	2	1	2	3	2	3	1	3	2	2	2	25	2	2	3	7	2	4	1
199	1	3	3	0	1	3	1	3	3	2	2	3	1	3	1	3	3	3	2	51	2	2	28	1	4	4	1
200	3	2	4	1	3	4	4	3	3	3	3	3	3	2	2	1	1	0	0	24	2	2	1	9	2	4	1
201	1	1	3	2	2	2	2	3	2	2	2	2	2	2	3	2	1	0	0	28	2	2	5	7	2	4	1
202	2	3	2	0	2	2	2	2	2	2	2	1	1	3	2	3	2	2	2	28	2	2	5	7	3	4	1
203	0	1	1	3	1	3	3	3	3	2	1	4	2	4	3	3	2	2	2	37	1	2	14	4	3	1	1
204	3	2	3	1	2	3	3	1	2	3	2	2	2	1	1	1	3	2	1	42	1	1	20	2	4	4	1
205	2	3	2	0	1	2	3	2	3	2	2	3	2	3	3	3	3	3	3	40	2	2	18	8	4	4	1
206	2	3	3	3	3	3	3	3	3	3	3	3	3	3	3	2	2	3	2	41	1	2	15	6	3	4	1
207	1	0	0	0	0	0	0	2	0	1	0	2	3	2	2	1	2	2	1	40	2	2	18	0	3	4	1
208	0	4	4	0	1	1	4	1	3	3	3	3	3	4	4	4	4	4	4	38	1	2	13	0	3	4	1
209	2	1	1	0	1	1	1	1	2	1	2	2	2	4	1	3	2	2	2	45	1	2	24	6	2	1	1
210	1	0	0	2	1	2	0	1	2	2	2	2	2	4	4	3	4	4	4	22	2	1	1	4	1	1	1
211	1	1	1	2	1	3	1	3	3	3	3	3	2	3	4	4	3	2	1	27	2	2	6	6	3	1	1
212	0	1	0	0	1	1	0	3	2	3	2	2	2	1	3	3	1	2	1	32	1	2	8	9	2	1	1
213	1	1	1	1	2	3	3	3	2	2	1	1	1	1	1	0	0	1	1	25	2	2	1	3	2	1	1
214	3	1	3	1	0	3	1	3	3	3	3	3	3	3	4	3	3	3	3	34	2	1	8	0	2	1	1
215	1	2	0	0	0	1	0	3	3	4	2	3	1	3	3	3	2	2	2	28	2	2	6	8	2	1	1
216	2	1	1	0	2	1	2	4	2	3	2	4	1	4	4	4	0	0	1	25	2	2	2	1	2	1	1
217	1	1	2	3	2	4	0	3	3	3	0	3	0	0	3	0	0	0	0	48	1	1	25	9	3	1	1
218	1	1	2	1	1	2	2	2	2	2	2	2	2	4	4	4	2	2	2	26	2	2	4	0	2	1	1
219	2	3	2	1	1	2	1	3	3	3	2	3	3	3	3	4	3	2	2	43	1	2	23	3	1	1	2
220	4	3	3	1	3	1	1	4	2	4	3	0	2	0	3	3	1	3	0	29	2	2	6	9	2	1	1
221	3	3	3	3	3	3	3	3	3	2	3	2	3	2	3	2	1	1	3	32	2	2	6	0	3	1	1
222	3	2	3	3	2	3	3	3	3	3	3	3	3	3	3	3	3	3	3	47	1	1	7	11	1	1	1
223	1	0	0	3	0	3	1	3	3	3	1	3	1	3	4	0	3	1	2	25	2	2	1	9	2	1	1
224	2	0	2	0	3	2	2	3	3	3	2	3	3	3	3	3	2	2	1	24	2	2	1	11	2	1	0
225	1	2	1	1	1	1	0	1	2	2	2	2	2	2	2	2	2	1	0	41	2	2	0	0	4	1	1
226	1	1	1	1	1	2	1	4	4	4	4	4	4	4	4	4	2	2	2	49	1	3	25	7	4	1	1
227	1	1	3	3	2	3	2	2	3	2	3	3	2	3	3	3	3	1	1	23	2	1	2	7	2	2	1
228	0	0	1	0	1	1	2	1	2	2	1	2	2	2	3	3	2	1	1	26	2	2	2	3	2	2	1
229	1	3	1	3	0	1	1	2	0	2	1	2	2	4	4	0	2	1	0	24	2	2	4	9	3	2	0
230	3	2	3	1	1	2	2	3	3	3	3	3	2	3	3	3	3	2	3	34	1	1	13	3	4	2	1
231	3	2	2	2	1	4	3	2	4	4	4	4	4	4	4	4	4	4	4	33	2	2	9	4	3	2	1
232	2	1	2	0	2	3	3	3	1	1	3	2	3	3	3	3	3	2	2	28	2	2	5	4	3	2	1
233	1	1	2	3	2	4	2	2	2	2	2	2	3	4	3	2	4	3	2	25	2	2	2	7	2	2	1
234	1	1	1	0	2	2	1	2	2	2	2	3	1	4	4	4	2	2	1	28	2	1	5	0	3	2	1
235	1	0	2	2	1	3	2	2	3	2	2	3	2	3	2	2	1	0	0	20	2	2	3	8	1	2	1
236	2	0	0	0	0	2	2	2	2	2	2	2	2	2	2	2	2	2	2	29	2	2	7	7	2	2	1
237	2	2	2	0	0	1	2	3	2	3	2	2	3	2	2	2	3	2	3	25	2	1	5	0	1	2	0
238	0	1	0	1	0	3	2	2	2	2	2	2	2	4	4	4	4	4	4	26	2	2	3	4	2	2	1
239	0	1	1	0	0	0	0	2	3	3	2	3	3	1	1	1	2	2	2	46	2	3	27	7	4	2	1
240	3	1	2	2	0	1	1	2	2	2	2	2	2	2	2	2	2	0	0	30	1	2	5	0	2	2	1
241	0	2	0	3	1	3	1	0	4	4	0	3	3	2	1	1	0	0	0	43	2	2	22	9	4	2	1
242	2	3	3	2	2	3	3	2	2	2	2	2	2	2	2	2	2	2	2	23	2	1	2	8	1	2	1
243	1	2	2	1	1	2	1	1	2	2	2	3	2	2	2	1	3	1	1	25	2	2	0	0	0	2	1
244	2	2	3	4	2	2	2	3	2	2	2	2	2	2	2	3	2	2	2	27	1	2	5	10	3	2	1
245	3	3	2	0	2	3	2	1	0	2	2	3	2	3	3	3	2	1	1	24	2	2	1	8	2	2	1
246	2	1	1	0	1	1	0	1	2	1	1	2	1	2	2	3	2	2	1	26	2	2	3	8	2	2	1
